# Supplementary material for: Mapping Lymph Node during Indocyanine Green Fluorescence-Imaging Guided Gastric Oncologic Surgery: Current Applications and Future Directions
Source: Cancers (Basel). 2022 Oct 20;14(20):5143. doi: 10.3390/cancers14205143 (PMC9601265; doi:10.3390/cancers14205143)
Supplement: Supplementary file 1 [file cancers-14-05143-s001.zip]

Archive with 1 entries (1 files):
- cancers-1968672-supplementary.pdf
